# Supplementary material for: Short-term storage of tiger salamander (Ambystoma tigrinum) spermatozoa: The effect of collection type, temperature and time
Source: PLoS One. 2021 Jan 11;16(1):e0245047. doi: 10.1371/journal.pone.0245047 (PMC7799794; doi:10.1371/journal.pone.0245047)
Supplement: S1 Data — Progressive, non-progressive, and total motility data for both collection types at all time points. (XLSX) [file pone.0245047.s001.xlsx]

## Sheet: Milt vs Urine
ID	Hammond T7	Hammond T7	Hammond T7	Hammond T7	Zaphod T1	Zaphod T1	Zaphod T1	Zaphod T1	Hook T5	Quebec T3	Juliet T6	Juliet T6	Juliet T6	Juliet T6	AT0218 T10	AT0218 T11	Blue T10	AT0418 T3	Juliet T4	AT0818 T2	Average	Average	Average	Average	STD	STD	STD	STD	SEM	SEM	SEM	SEM		Average	SEM
CPA	Original	10% Treh + 1% BSA	10% DMSO + 10% Treh + 1% BSA	10% DMFA + 10% Treh + 1% BSA	Original	10% Treh + 1% BSA	10% DMSO + 10% Treh + 1% BSA	10% DMFA + 10% Treh + 1% BSA	Original	Original	Original	10% Treh + 1% BSA	10% DMSO + 10% Treh + 1% BSA	10% DMFA + 10% Treh + 1% BSA	Original	Original	Original	Original	Original	Original	Original	10% Treh + 1% BSA	10% DMSO + 10% Treh + 1% BSA	10% DMFA + 10% Treh + 1% BSA	Original	10% Treh + 1% BSA	10% DMSO + 10% Treh + 1% BSA	10% DMFA + 10% Treh + 1% BSA	Original	10% Treh + 1% BSA	10% DMSO + 10% Treh + 1% BSA	10% DMFA + 10% Treh + 1% BSA		Original	Original
0	26	17	19	15	77	28	8	6	86	75	78	20	23	9	93	64	64	90	90	85	72.5556	21.6667	16.6667	10	19.0678	4.6428	6.3421	3.74166	5.49243	2.68052	3.66161	2.16025		59	4.77284
0.5	11	3	5	4	26	1	1	1	74	69	76	18	28	17	97	24	66	95	62	86	59.7778	7.33333	11.3333	7.33333	29.8432	7.58654	11.8977	6.94422	8.44748	4.38009	6.86915	4.00925		39.8	5.46772
1	5	0	5	0	3	0	0	0	37	47	69	14	21	17	.	59	.	.	49	78	36.6667	4.66667	8.66667	5.66667	25.1241	6.59966	8.95669	8.01388	9.08972	3.81032	5.17115	4.62681		41.4	4.89326
2	7	0	2	0	0	2	0	0	4	38	56	11	28	4	.	57	.	.	14	78	27	4.33333	10	1.33333	24.2212	4.78423	12.7541	1.88562	9.21163	2.76218	7.36357	1.08866		39.15	5.96743
3	1	0	2	0	0	0	0	0	0	33	47	6	12	2	63	60	14	47	9	57	29.4444	2	4.66667	0.666667	24.6537	2.82843	5.24934	0.942809	7.40946	1.63299	3.03071	0.544331		30.65	5.78967
5	0	0	0	0	0	0	0	0	0	22	60	2	5	3	.	.	.	.	15	6	16.4	0.666667	1.66667	1	23.406	0.942809	2.35702	1.41421	7.59891	0.544331	1.36083	0.816497		33	6.30397
7	0	0	0	0	0	0	0	0			.	.	.	.	.	.	.	.	13	46	0	0	0	0	0	0	0	0	9.40329	0	0	0		29.1	5.53073
24	0	0	0	0	0	0	0	0			0	0	0	0	.	.	.	.			0	0	0	0	0	0	0	0	0	0	0	0		18.2	4.09585
																																		n=10
ID	Hammond T7	Hammond T7	Hammond T7	Hammond T7	Zaphod T1	Zaphod T1	Zaphod T1	Zaphod T1	Hook T5	Quebec T3	Juliet T6	Juliet T6	Juliet T6	Juliet T6	AT0218 T10	AT0218 T11	Blue T10	AT0418 T3	Juliet T4	AT0818 T2	Average	Average	Average	Average	STD	STD	STD	STD	SEM	SEM	SEM	SEM		Average	SEM
CPA	Original	10% Treh + 1% BSA	10% DMSO + 10% Treh + 1% BSA	10% DMFA + 10% Treh + 1% BSA	Original	10% Treh + 1% BSA	10% DMSO + 10% Treh + 1% BSA	10% DMFA + 10% Treh + 1% BSA	Original	Original	Original	10% Treh + 1% BSA	10% DMSO + 10% Treh + 1% BSA	10% DMFA + 10% Treh + 1% BSA	Original	Original	Original	Original	Original	Original	Original	10% Treh + 1% BSA	10% DMSO + 10% Treh + 1% BSA	10% DMFA + 10% Treh + 1% BSA	Original	10% Treh + 1% BSA	10% DMSO + 10% Treh + 1% BSA	10% DMFA + 10% Treh + 1% BSA	Original	10% Treh + 1% BSA	10% DMSO + 10% Treh + 1% BSA	10% DMFA + 10% Treh + 1% BSA		Original	Original
0	100	66.6667	74.5098	58.8235	100	36.3636	10.3896	7.14286	100	100	100	25.641	29.4872	11.5385	100	100	100	100	100	100	100	42.8904	38.1289	25.8349	0	17.3729	26.8807	23.3954	0	10.0302	15.5196	13.5073		100	0
0.5	43.1373	11.7647	19.6078	15.6863	33.7662	1.2987	1.2987	1.2987	86.0465	92	97.4359	23.0769	35.8974	20.5128	104.301	37.5	103.125	105.556	68.8889	101.176	78.0964	12.0468	18.9347	12.4993	28.931	8.89316	14.1329	8.16143	8.19847	5.13447	8.15963	4.712		66.0755	6.90593
1	19.6078	0	19.6078	0	3.8961	0	0	0	43.0233	62.6667	88.4615	17.9487	26.9231	21.7949	.	92.1875	.	.	54.4444	91.7647	51.6405	5.98291	15.5103	7.26496	32.9173	8.46111	11.3668	10.2742	11.1023	4.88502	6.56261	5.93181		69.5714	6.63027
2	27.451	0	7.84314	0	0	2.5974	0	0	4.65116	50.6667	71.7949	14.1026	35.8974	5.12821	.	89.0625	.	.	15.5556	91.7647	40.6044	5.56666	14.5802	1.7094	33.0067	6.12824	15.4099	2.41746	11.6047	3.53814	8.89691	1.39572		64.3339	8.39603
3	3.92157	0	7.84314	0	0	0	0	0	0	44	60.2564	7.69231	15.3846	2.5641	67.7419	93.75	21.875	52.2222	10	67.0588	38.1963	2.5641	7.74258	0.854701	31.6847	3.62619	6.28115	1.20873	9.38757	2.09358	3.62642	0.69786		51.8966	10.2652
5	0	0	0	0	0	0	0	0	0	29.3333	76.9231	2.5641	6.41026	3.84615	.	.	.	.	16.6667	7.05882	21.2513	0.854701	2.13675	1.28205	30.065	1.20873	3.02182	1.81309	9.78503	0.69786	1.74465	1.04679		52.5975	7.21229
7	0	0	0	0	0	0	0	0			.	.	.	.	.	.	.	.	14.4444	54.1176	0	0	0	0	0	0	0	0	11.0741	0	0	0		46.6709	7.37719
24	0	0	0	0	0	0	0	0			0	0	0	0	.	.	.	.	0	0	0	0	0	0	0	0	0	0	0	0	0	0		29.9355	7.66684
	Average			SEM
	Original			Original
	59			4.77284
	40.6			5.43544
	41.55			4.90329
	36.8			6.15069
	30.5			5.82924
	30.8			6.90043
	27.3333			5.8563
	15.6			4.33636

## Sheet: Progressive Motility
Milt																												Pooled
ID	1	1	2	2	3	3	4	4	5	5	6	6	7	7	8	8	9	9	10	10	Average	Average	STD	STD	SEM	SEM		Average	Average	SEM	SEM
Temp	4C	20C	4C	20C	4C	20C	4C	20C	4C	20C	4C	20C	4C	20C	4C	20C	4C	20C	4C	20C	4C	20C	4C	20C	4C	20C		4C	20C	4C	20C
0	64	64	60	60	42	42	54	54	49	49	41	41	41	41	34	34	8	8	28	28	42.1	42.1	15.5528	15.5528	15.6128	15.6128		51.4	51.4	11.176	11.176
0.5	33	30	54	48	18	21	47	25	21	0	20	13	31	2	23	17	7	18	10	27	26.4	20.1	14.3122	13.2095	13.9393	12.6728		27.55	21.05	9.98999	9.11564
1	23	11	37	41	12	36	32	22	22	0	17	14	31	0	28	5	6	32	24	12	23.2	17.3	9.01998	14.0645	13.3483	11.9612		22.3	14.15	9.30782	7.79351
2	30	0	34	21	13	20	39	31	9	0	20	5	1	0	12	0	7	25	22	3	18.7	10.5	11.8663	11.6555	12.3301	9.69407		16.4	7.6	8.27961	5.92554
3	9	0	38	8	31	9	31	28	5	0	8	15	5	0	14	0	22	11	17	0	18	7.1	11.3578	8.78009	12.1491	8.12151		13.8	5.4	7.7122	5.05391
5	9	0	32	0	16	1	17	18	0	0	46	24	6	0	18	0	21	4	13	0	17.8	4.7	12.5204	8.34326	12.0961	6.69261		12.65	3.4	7.43296	4.05241
7	1	0	26	0	18	0	25	0	0	0	44	15	2	0	19	0	11	0	7	0	15.3	1.5	13.2518	4.5	11.3838	3.84383		9.95	1.5	6.69327	2.718
24	7	0	18	0	0	0	24	0	0	0	11	27	0	0	6	0	7	0	2	0	7.5	2.7	7.72334	8.1	8.32917	5.12552		4.3	1.5	4.53602	2.718
Urine
ID	4	4	5	5	11	11	12	12	13	13	1	1	2	2	9	9	14	14	3	3	Average	Average	STD	STD	SEM	SEM
Temp	4C	20C	4C	20C	4C	20C	4C	20C	4C	20C	4C	20C	4C	20C	4C	20C	4C	20C	4C	20C	4C	20C	4C	20C	4C	20C
0	22	22	35	35	51	51	79	79	87	87	78	78	74	74	79	79	62	62	40	40	60.7	60.7	21.2605	21.2605	15.4451	15.4451
0.5	1	0	29	4	22	27	60	35	40	38	37	14	33	37	24	34	28	20	13	11	28.7	22	15.0867	13.4759	14.3049	13.0996
1	0	0	16	0	12	15	42	17	21	3	15	11	26	19	40	28	22	9	20	8	21.4	11	11.876	8.50882	12.9693	9.89444
2	0	0	16	2	10	9	38	0	20	2	4	0	15	11	7	11	21	9	10	3	14.1	4.7	10.2122	4.47325	11.0054	6.69261
3	0	0	11	3	4	9	18	0	13	0	2	0	11	15	11	5	15	4	11	1	9.6	3.7	5.48088	4.69148	9.31579	5.96917
5	0	0	7	0	11	10	6	0	7	1	0	0	10	10	9	0	12	0	13	0	7.5	2.1	4.31856	3.96106	8.32917	4.5342
7	0	0	0	0	11	9	7	0	5	0	0	0	8	6	5	0	4	0	6	0	4.6	1.5	3.52704	3.07409	6.6245	3.84383
24	0	0	0	0	2	3	3	0	0	0	0	0	5	0	0	0	0	0	1	0	1.1	0.3	1.64012	0.9	3.29833	1.72945

## Sheet: Non-Progressive Motility
Milt																												Pooled
ID	1	1	2	2	3	3	4	4	5	5	6	6	7	7	8	8	9	9	10	10	Average	Average	STD	STD	SEM	SEM		Average	Average	SEM	SEM
Temp	4C	20C	4C	20C	4C	20C	4C	20C	4C	20C	4C	20C	4C	20C	4C	20C	4C	20C	4C	20C	4C	20C	4C	20C	4C	20C		4C	20C	4C	20C
0	4	4	14	14	3	3	17	17	10	10	47	47	48	48	4	4	20	20	20	20	18.7	18.7	15.6272	15.6272	12.3301	12.3301		21.45	21.45	9.1785	9.1785
0.5	2	3	22	20	5	9	28	20	21	2	27	22	38	6	7	3	14	5	17	23	18.1	11.3	10.8116	8.3672	12.1753	10.0115		27.9	12.95	10.0289	7.50765
1	0	7	24	28	8	8	12	11	24	0	22	26	35	0	5	6	14	4	18	19	16.2	10.9	9.94786	9.58593	11.6514	9.8549		25.05	10.3	9.6889	6.79673
2	0	1	35	20	12	23	26	22	13	0	17	20	7	0	2	1	6	2	17	5	13.5	9.4	10.2883	9.8	10.8062	9.22843		16.95	7.3	8.38957	5.81683
3	6	2	21	4	14	4	21	12	10	0	11	18	10	0	2	1	4	16	33	1	13.2	5.8	8.95321	6.5238	10.704	7.39162		15.9	5.45	8.17677	5.07591
5	3	1	42	2	14	2	11	8	3	0	15	17	7	0	6	0	2	4	8	0	11.1	3.4	11.1575	5.1225	9.93373	5.73097		9	3	6.39922	3.81445
7	0	0	19	0	10	0	19	0	0	0	15	16	3	0	6	0	1	0	11	0	8.4	1.6	7.13022	4.8	8.77177	3.96787		8.1	1.65	6.10078	2.84849
24	3	0	8	0	38	0	9	0	0	0	20	14	0	0	0	0	2	0	3	0	8.3	1.4	11.4983	4.2	8.72416	3.71537		5.7	0.85	5.18416	2.05277
Urine
ID	4	4	5	5	11	11	12	12	13	13	1	1	2	2	9	9	14	14	3	3	Average	Average	STD	STD	SEM	SEM
Temp	4C	20C	4C	20C	4C	20C	4C	20C	4C	20C	4C	20C	4C	20C	4C	20C	4C	20C	4C	20C	4C	20C	4C	20C	4C	20C
0	64	64	40	40	39	39	6	6	2	2	9	9	7	7	10	10	27	27	38	38	24.2	24.2	19.5028	19.5028	13.5439	13.5439
0.5	73	2	40	2	40	4	26	26	41	33	43	13	35	8	24	10	27	17	28	31	37.7	14.6	13.5503	11.1373	15.3255	11.1662
1	37	0	31	0	37	0	36	4	43	30	50	6	29	1	17	19	31	15	28	22	33.9	9.7	8.52584	10.4024	14.9693	9.35901
2	4	0	22	1	4	2	40	3	54	9	23	6	8	3	9	11	21	10	19	7	20.4	5.2	15.318	3.73631	12.743	7.02111
3	0	0	22	1	5	2	39	0	52	8	15	0	4	3	25	11	1	11	23	15	18.6	5.1	16.3414	5.3376	12.3046	6.95694
5	0	0	15	1	4	3	0	0	24	5	5	0	0	8	3	6	14	1	4	2	6.9	2.6	7.66094	2.69072	8.01492	5.0323
7	0	0	0	0	2	3	39	0	11	0	0	0	2	10	13	1	1	3	10	0	7.8	1.7	11.4525	3.00167	8.48033	4.08791
24	0	0	0	0	5	3	4	0	4	0	0	0	5	0	4	0	6	0	3	0	3.1	0.3	2.16564	0.9	5.48078	1.72945

## Sheet: Total Motility Absolute
Milt
ID	1	1	2	2	3	3	4	4	5	5	6	6	7	7	8	8	9	9	10	10	Average	Average	STD	STD	SEM	SEM
Temp	4C	20C	4C	20C	4C	20C	4C	20C	4C	20C	4C	20C	4C	20C	4C	20C	4C	20C	4C	20C	Original	Room Temp	Original	Room Temp	Original	Room Temp
0	68	68	74	74	45	45	71	71	59	59	88	88	89	89	38	38	28	28	48	48	60.8	60.8	19.6916	19.6916	15.4381	15.4381
0.5	35	33	76	68	23	30	75	45	42	2	47	35	69	8	30	20	21	23	27	50	44.5	31.4	20.3875	18.7094	15.7154	14.6766
1	23	18	61	69	20	44	44	33	46	0	39	40	66	0	33	11	20	36	42	31	39.4	28.2	15.1934	20.3362	15.452	14.2294
2	30	1	69	41	25	43	65	53	22	0	37	25	8	0	14	1	13	27	39	8	32.2	19.9	19.8635	19.4908	14.7755	12.6253
3	15	2	59	12	45	13	52	40	15	0	19	33	15	0	16	1	26	27	50	1	31.2	12.9	17.1569	14.3976	14.6511	10.6
5	12	1	74	2	30	3	28	26	3	0	61	41	13	0	24	0	23	8	21	0	28.9	8.1	20.9688	13.3375	14.3345	8.6278
7	1	0	45	0	28	0	44	0	0	0	59	31	5	0	25	0	12	0	18	0	23.7	3.1	19.3083	9.3	13.4473	5.48078
24	10	0	26	0	38	0	33	0	0	0	31	41	0	0	6	0	9	0	5	0	15.8	4.1	13.8405	12.3	11.5341	6.27049
Urine
ID	4	4	5	5	11	11	12	12	13	13	1	1	2	2	9	9	14	14	3	3	Average	Average	STD	STD	SEM	SEM
Temp	4C	20C	4C	20C	4C	20C	4C	20C	4C	20C	4C	20C	4C	20C	4C	20C	4C	20C	4C	20C	Original	Room Temp	Original	Room Temp	Original	Room Temp
0	86	86	75	75	90	90	85	85	89	89	87	87	81	81	89	89	89	89	78	78	84.9	84.9	4.92849	4.92849	11.3225	11.3225
0.5	74	2	69	6	62	31	86	61	81	71	80	27	68	45	48	44	55	37	41	42	66.4	36.6	14.0798	20.4705	14.9367	15.233
1	37	0	47	0	49	15	78	21	64	33	65	17	55	20	57	47	53	24	48	30	55.3	20.7	10.9092	13.5798	15.7223	12.8121
2	4	0	38	3	14	11	78	3	74	11	27	6	23	14	16	22	42	19	29	10	34.5	9.9	23.3077	6.75944	15.0325	9.44452
3	0	0	33	4	9	11	57	0	65	8	17	0	15	18	36	16	16	15	34	16	28.2	8.8	19.7828	6.98284	14.2294	8.95857
5	0	0	22	1	15	13	6	0	31	6	5	0	10	18	12	6	26	1	17	2	14.4	4.7	9.30806	5.91692	11.1024	6.69261
7	0	0	0	0	13	12	46	0	16	0	0	0	10	16	18	1	5	3	16	0	12.4	3.2	13.0706	5.54617	10.4223	5.56561
24	0	0	0	0	7	6	7	0	4	0	0	0	10	0	4	0	6	0	4	0	4.2	0.6	3.24962	1.8	6.34319	2.44213

## Sheet: Total Motility Relative
Milt
ID	1	1	2	2	3	3	4	4	5	5	6	6	7	7	8	8	9	9	10	10	Average	Average	STD	STD	SEM	SEM
Temp	4C	20C	4C	20C	4C	20C	4C	20C	4C	20C	4C	20C	4C	20C	4C	20C	4C	20C	4C	20C	Original	Room Temp	Original	Room Temp	Original	Room Temp
0	68	68	74	74	45	45	71	71	59	59	88	88	89	89	38	38	28	28	48	48	100	100	19.6916	19.6916	0	0
0.5	51.4706	48.5294	102.703	91.8919	51.1111	66.6667	105.634	63.3803	71.1864	3.38983	53.4091	39.7727	77.5281	8.98876	78.9474	52.6316	75	82.1429	56.25	104.167	72.3239	56.1561	19.0074	31.2539	14.1479	15.6911
1	33.8235	26.4706	82.4324	93.2432	44.4444	97.7778	61.9718	46.4789	77.9661	0	44.3182	45.4545	74.1573	0	86.8421	28.9474	71.4286	128.571	87.5	64.5833	66.4885	53.1527	18.4113	40.5824	14.9269	15.7799
2	44.1176	1.47059	93.2432	55.4054	55.5556	95.5556	91.5493	74.6479	37.2881	0	42.0455	28.4091	8.98876	0	36.8421	2.63158	46.4286	96.4286	81.25	16.6667	53.7309	37.1215	25.6746	37.9279	15.7673	15.2779
3	22.0588	2.94118	79.7297	16.2162	100	28.8889	73.2394	56.338	25.4237	0	21.5909	37.5	16.8539	0	42.1053	2.63158	92.8571	96.4286	104.167	2.08333	57.8026	24.3028	33.8211	30.1494	15.6177	13.5634
5	17.6471	1.47059	100	2.7027	66.6667	6.66667	39.4366	36.6197	5.08475	0	69.3182	46.5909	14.6067	0	63.1579	0	82.1429	28.5714	43.75	0	50.1811	12.2622	29.7058	16.9657	15.8113	10.3724
7	1.47059	0	60.8108	0	62.2222	0	61.9718	0	0	0	67.0455	35.2273	5.61798	0	65.7895	0	42.8571	0	37.5	0	40.5286	3.52273	26.6167	10.5682	15.5251	5.82978
24	14.7059	0	35.1351	0	84.4444	0	46.4789	0	0	0	35.2273	46.5909	0	0	15.7895	0	32.1429	0	10.4167	0	27.4341	4.65909	24.1817	13.9773	14.1095	6.66485
Urine
ID	4	4	5	5	11	11	12	12	13	13	1	1	2	2	9	9	14	14	3	3	Average	Average	STD	STD	SEM	SEM
Temp	4C	20C	4C	20C	4C	20C	4C	20C	4C	20C	4C	20C	4C	20C	4C	20C	4C	20C	4C	20C	Original	Room Temp	Original	Room Temp	Original	Room Temp
0	86	86	75	75	90	90	85	85	89	89	87	87	81	81	89	89	89	89	78	78	100	100	4.92849	4.92849	0	0
0.5	86.0465	2.32558	69	6	62	31	86	61	81	71	80	27	68	45	48	44	55	37	41	42	67.6047	36.6326	15.1529	20.4156	14.7989	15.2359
1	43.0233	0	47	0	49	15	78	21	64	33	65	17	55	20	57	47	53	24	48	30	55.9023	20.7	10.0115	13.5798	15.7008	12.8121
2	4.65116	0	38	3	14	11	78	3	74	11	27	6	23	14	16	22	42	19	29	10	34.5651	9.9	23.2232	6.75944	15.0392	9.44452
3	0	0	33	4	9	11	57	0	65	8	17	0	15	18	36	16	16	15	34	16	28.2	8.8	19.7828	6.98284	14.2294	8.95857
5	0	0	22	1	15	13	6	0	31	6	5	0	10	18	12	6	26	1	17	2	14.4	4.7	9.30806	5.91692	11.1024	6.69261
7	0	0	0	0	13	12	46	0	16	0	0	0	10	16	18	1	5	3	16	0	12.4	3.2	13.0706	5.54617	10.4223	5.56561
24	0	0	0	0	7	6	7	0	4	0	0	0	10	0	4	0	6	0	4	0	4.2	0.6	3.24962	1.8	6.34319	2.44213
